# Supplementary material for: Synthesis and In Vivo Evaluation of Insulin-Loaded Whey Beads as an Oral Peptide Delivery System
Source: Pharmaceutics. 2021 May 4;13(5):656. doi: 10.3390/pharmaceutics13050656 (PMC8147814; doi:10.3390/pharmaceutics13050656)
Supplement: Supplementary file 1 [file pharmaceutics-13-00656-s001.zip]

Archive with 1 entries (1 files):
- pharmaceutics-1209153-supplementary.pdf
